# Supplementary material for: Teacher pay in Africa: Evidence from 15 countries
Source: World Dev. 2022 Jul;155:105893. doi: 10.1016/j.worlddev.2022.105893 (PMC9051527; doi:10.1016/j.worlddev.2022.105893)
Supplement: Supplementary data 1 [file mmc1.xml]

<?xml version="1.0" encoding="utf-8" standalone="no"?>
<data>
  <datasets>
    <author>devans@cgdev.org</author>
    <type>0</type>
    <dataset>
      <value>3</value>
      <reason>The authors do not have permission to share data</reason>
      <comments />
    </dataset>
  </datasets>
</data>
